# Supplementary material for: An Enzybiotic Regimen for the Treatment of Methicillin-Resistant Staphylococcus aureus Orthopaedic Device-Related Infection
Source: Antibiotics (Basel). 2021 Sep 29;10(10):1186. doi: 10.3390/antibiotics10101186 (PMC8533017; doi:10.3390/antibiotics10101186)
Supplement: Supplementary file 1 [file antibiotics-10-01186-s001.zip]

Archive with 1 entries (1 files):
- antibiotics-1302535-supplementary.pdf
